# Supplementary material for: Genetic modification of inflammation- and clonal hematopoiesis–associated cardiovascular risk
Source: J Clin Invest. 2023 Sep 15;133(18):e168597. doi: 10.1172/JCI168597 (PMC10503804; doi:10.1172/JCI168597)
Supplement: Supporting data values [file jci-133-168597-s141.xlsx]

## Sheet: Figure 5
Figure 5B.
	Control						Asxl1-G623*
Baseline	1	1	1	1	1	1	1	1	1	1	1	1
LPS Only	1	1	1	1	1	1	1	1	1	1	1	1
LPS+ATP	1.00921	0.99667	0.953328	1.00963	0.962222	1.06894	1.18402	1.17459	1.17277	1.18852	1.17845	1.16623
LPS+pdAdT 1.5ug/mL	1.10963	0.946453	1.01558	0.974297	0.975855	0.978192	1.6634	1.3795	1.38204	1.80282	1.55787	3.0052
LPS+pdAdT 0.15ug/mL	1.19014	1.36132	1.0035	0.855508	0.695372	0.894163	1.64404	0.995767	1.2045	1.76663	1.95327	2.49222
Figure 5C.
	Control						Asxl1-G623*
Baseline	0.497573	0.537724	0.496816	0.52396	2.58357	1.36036	1.70695	1.92084	3.4684	1.73217	1.18283	5.13101
LPS	4391.12	4423.37	4204.53	4000.92	4069.34	6085.91	5088.42	5244.57	5587.41	5030.71	5792.38	4866.74
Figure 5D.
	Control						Asxl1-G623*
Baseline	1.31936	0.968784	1.44826	1.2478	0.747571	0.268226	0.872474	0.77499	1.07826	0.799717	0.76025	0.328587
LPS	6.99449	5.6921	2.54216	1.92208	1.90704	1.23929	5.20445	2.22401	1.80923	2.1468	8.66367	2.05027
Figure 5E.
	Control						Asxl1-G623*
Baseline	0.788957	1.03904	0.982926	1.06104	1.14499	0.983049	0.733751	0.849497	1.00853	0.883194	0.91592	0.825103
LPS	1.75143	1.38636	1.3171	1.06138	0.914836	1.25617	1.113	0.846308	0.885474	0.877403	1.28267	0.396755
Figure 5F.
	Control						Asxl1-G623*
Baseline	1.17464	0.990203	1.29239	1.32879	0.645885	0.568083	0.880526	0.738427	1.02833	0.946459	0.817961	0.930616
LPS	5.63687	5.3037	4.71217	4.29994	4.29363	2.98457	1.99592	3.37855	3.54049	3.16363	3.6105	2.95488
Figure 5G.
	Control						Asxl1-G623*
Baseline	0.838331	1.11445	1.219	1.16672	0.964902	0.696592	0.747013	0.829845	1.25129	0.968	0.960742	0.762344
LPS	2.36478	2.60231	2.19781	2.00798	1.86109	1.88302	1.9512	1.34888	2.01724	2.03971	2.70299	1.12322
Figure 5I.
	Control			Asxl1-G623*
Baseline	1.17583	0.504086	0.59622	2.9273	1.39684	1.21641
LPS	0.630388	0.79596	0.785165	1.62912	2.13274	2.44041

## Sheet: Figure 6
Figure 6A.
	Control						Asxl1-G623*
Baseline	1	0.686355	0.501211	0.670878	3.49243	1.45536	1.6462	1.48081	1.49595	1.0286	1.10032	3.96707
LPS	18752.1	20218.3	14445.5	11993.4	15486	15479.2	26860.5	16221.1	12481.2	15303.3	28106.7	7482.79
Figure 6B.
	Control						Asxl1-G623*
Baseline	0	0	0	0	0	0	0	0	0	0	0	0
LPS	110.94	93.5348	77.5624	78.8994	96.925	76.7984	110.916	104.135	94.824	120.633	111.274	116.288
Figure 6C.
	Control						Asxl1-G623*
Baseline	0.971945	1.1435	1.09236	1.02095	1.16804	0.603212	1.20851	1.11783	1.52512	1.73484	1.29329	1.19197
LPS	25.0333	25.9151	32.9407	32.7199	25.5979	30.4423	12.4782	12.889	11.166	11.9433	11.9462	9.50297
Figure 6D.
	Control						Asxl1-G623*
Baseline	0	0	0	0	0	0	0	0	0	0	0	0
LPS	3421.53	3620.47	3719.95	3652.53	3385.05	3053.11	2740.32	2597	2141.63	3419.32	3185	2272.05
Figure 6E.
	Control						Asxl1-G623*
Baseline	0.74917	0.709128	1.17862	0.498557	2.30594	0.558582	1.36724	1.57237	1.31059	1.05717	0.851275	2.34457
LPS	6072.72	4405.95	4871.8	3957.14	4996.1	4151.98	4225.12	4579.44	4035.11	4089.98	5344.25	2364.33
Figure 6F.
	Control						Asxl1-G623*
Baseline	0.850384	0.980681	1.07066	0.907011	1.21294	0.978321	0.949311	0.93461	1.24841	1.21747	0.946969	1.04099
LPS	116.565	120.576	119.059	84.649	82.2042	85.4172	95.538	94.0857	96.5336	95.4712	104.256	54.8156
Figure 6G.
	Control						Asxl1-G623*
Baseline	0.855498	1.03447	0.920575	0.920136	1.27235	0.996973	0.671592	1.04747	1.13728	0.833829	0.833715	0.880737
LPS	0.579547	0.590697	0.585809	0.598683	0.579741	0.533034	0.439416	0.424638	0.510629	0.51021	2.4749	0.469274
Figure 6H.
	Control						Asxl1-G623*
Baseline	1.13805	1.18601	1.11053	0.99665	0.616069	0.952691	2.27001	1.94729	1.44249	1.37755	1.28886	1.72781
LPS	131.295	144.126	117.742	97.7048	118.577	139.429	168.968	188.983	234.727	160.466	311.092	241.187
Figure 6I.
	Control						Asxl1-G623*
Baseline	33.8	4.8	14.2	0	26	12.4	7.2	0	0	0	0	2.2
LPS	467.4	458.8	382.4	380.2	413.8	307.4	858.2	888.4	911.4	1182.6	1259.2	989.2
Figure 6J.
	Control						Asxl1-G623*
Baseline	0.90418	1.07544	0.940212	1.05617	1.22678	0.797218	1.15799	1.30505	2.41215	2.08741	1.55495	1.51046
LPS	221.391	192.677	227.865	194.692	126.263	152.605	184.822	192.004	242.47	238.961	277.346	258.142

## Sheet: Figure 7
Figure 7A.
Control																			Pan Asxl1
928	960	809.5	853.75	799.75	740	734.75	840.25	688.75	829.25	1000.75	995.25	798.75	948	988.75					933	852.25	903.75	919.75	939.75	933.5	977	1013	979.5	832.5	902	884.75	884.25	1055.75	962.75	883.75	845.75	999	912
Figure 7B.
Control																	Pan Asxl1
9.66	9.66	9.21	5.35	7.5	5.37	8.96	8.01	6.22	4.76	6.22	9.07	8.54	5.51	9.3	7.13	3.84	8.15	11.73	10.25	6.69	10.08	9.28	9.72	8.47	9.29	8.52	5.36	7.6	5.78	10.06	7.26	9.07	6.51
Figure 7C.
Control																	Pan Asxl1
6.95	6.06	6.87	3.85	5.01	3.81	5.98	5.06	4.16	3.24	4.2	6.06	5.37	3.93	5.65	4.09	1.79	5.77	8.54	6.95	4.87	6.86	6.46	6.71	6.17	6.35	6.31	3.48	5.09	3.92	6.97	4.48	5.8	4.4
Figure 7D.
Control																	Pan Asxl1
0.52	0.38	0.49	0.32	0.16	0.04	0.06	0.28	0.04	0.07	0.08	0.06	0.87	0.4	0.45	0.53	0.49	0.1	1.32	0.17	0.04	0.06	0.3	1.19	0.14	0.63	1.15	0.03	0.06	0.04	0.53	0.61	0.14	0.82
Figure 7E.
Control																	Pan Asxl1
2.2	3.22	1.85	1.18	2.33	1.52	2.92	2.67	2.03	1.45	1.94	2.95	2.31	1.18	3.19	2.52	1.57	2.29	1.87	3.13	1.78	3.16	2.53	1.82	2.17	2.31	1.06	1.85	2.45	1.82	2.55	2.18	3.14	1.29
Figure 7F.
Control																			Pan Asxl1
115	120	125	100	90	90	120	95	100	90	100	90	135							115	85	105	90	120	95	80	100	85	110	120	110	80	125	100	115	80	105
Figure 7G.
Diet (Days)	Control																			Pan Asxl1
23	8.1	12.3	10.3	16	9.9	10	9.7	9.1	10.3	8.8	8.4	7.8	6.1	8.8	9					4.6	6.3	5	3.9	6.5	5.6	5.3	5.4	8.2	6.3	5.5	6.6	5.5	6.9	5.5	9.8	7.2	5.3	7.7
81	22	31.4	23.5	26.1	21.1	20.7	19.9	16.3	31.6	16.1	17.6	18.6	19.9	23.2	25.9					16.4	14.9	14.7	11	17.9	12	12.7	14.4	16.7	16.5	17		14.9	17.9	14.2	21.9	15.8	14.5	17.1
Figure 7H.
Diet (Days)	Control																			Pan Asxl1
23	2.4	17.7	3	7.1	11.2	8.9	6.3	9.1	34.5	2.1	5.5	1.5	0.9	3.2	6.9					1.9	1	1.1	0.5	0.6	3.1	0.2	2.1	5.1	6.9	1.8	2	1.1	4.8	1.1	2.3	3	3.4	2.4
81	1	15.7	0.1	0.8	7.2	3.9	5.1	3	32.3	2.8	1.4	1.3	0	0.8	10.3					1	0.5	2.3	0.2	1.2	3.3	0.2	4.1	2.3	2.9	0.1		0.1	0.6	2.4	0.6	1.4	1.5	8
Figure 7I.
Diet (Days)	Control																			Pan Asxl1
23	13.2	26.8	13.2	16.8	22.8	13.9	17.2	17.6	33.9	11.5	15.8	11.3	19	17	21.3					11.4	10.6	9.6	7.2	12.8	15	9.1	10	15.3	17.6	9.7	12.2	10.2	13	11.1	11.1	8.5	10.6	12.9
81	3	21.5	3.6	4	10.6	7.1	9.2	6.1	31.9	5.9	4.6	2.8	2.4	3.6	10.4					5.3	1.6	6	2.6	5.2	7.5	2.8	6.7	4.3	7.6	0.4		1.2	6.1	6.8	3	8.6	7.5	17.2
Figure 7K.
Control																			Asxl1-G623*
361937	466427	113533	510477	335897	367402	551185	531461	178340	366301	424660	329177	496888	302776	488515	326904	499166	354259	346127	330054	269219	431678	404976	242435	315908	137667	253507	431942	603059	441346	318495	534206	476417	353076	312651	610012	334205
Figure 7L.
Control																			Asxl1-G623*
57316.5	344744	87375.7	141037	106304	39364.3	158360	220412	41347.1	68269.7	114409	137862	160053	82014.7	194330	56179.4	188566	111422	96722.2	104741	56447.4	122434	130553	41827.4	58631.2	35539.1	55166.5	143403	171864	96473.6	81677.1	138418	139111	75841.9	70999.5	235186	81319.9
